# Supplementary material for: Potential Markers of Neurocognitive Disorders After Cardiac Surgery: A Bibliometric and Visual Analysis
Source: Front Aging Neurosci. 2022 Jun 1;14:868158. doi: 10.3389/fnagi.2022.868158 (PMC9199578; doi:10.3389/fnagi.2022.868158)
Supplement: Supplementary file 1 [file Data_Sheet_1.zip]

Archive with 3 entries (3 files):
- Figure e-1The study flow diagram.tiff
- Figure e-2(A)  The key concepts selected from citing articles of Cluster #0.tiff
- Figure e-2(B)  The key concepts selected from citing articles of Cluster #0.tiff
